# Supplementary material for: Comprehensive Analysis of Strong Opioid Side Effects in Palliative Care Using the SIDER Database
Source: J Clin Med. 2025 Feb 20;14(5):1410. doi: 10.3390/jcm14051410 (PMC11900551; doi:10.3390/jcm14051410)
Supplement: Supplementary file 1 [file jcm-14-01410-s001.zip]

Archive with 1 entries (1 files):
- jcm-3435699-supplementary.xlsx
