# Supplementary material for: Comprehensive Analysis of Strong Opioid Side Effects in Palliative Care Using the SIDER Database
Source: J Clin Med. 2025 Feb 20;14(5):1410. doi: 10.3390/jcm14051410 (PMC11900551; doi:10.3390/jcm14051410)
Supplement: Supplementary file 1 [file jcm-14-01410-s001.zip › jcm-3435699-supplementary.xlsx]

## Sheet: Sheet1
MedDRA_name	[fentanyl］	[hydromorphone］	[morphine］	[oxycodone］	[tapentadol]
Nausea	1.17181	1.01728	0.845098	1.39794	1.23045
Dizziness	0.867651	0.480146	0.480725	1.11394	1.09691
Headache	0.801342	0.883453	-1.30103	0.845098	1
Somnolence	0.842791	-0.127105	0.477121	1.36173	0.90309
Vomiting	0.995776	0.794413	0.0107239	1.11394	0.90309
Constipation	0.894116	1.05878	0.954243	1.17609	0.875061
Diarrhoea	0.935542	0.717993	0.477121	-2.56067	0.69897
Fatigue	0.777505	0.605145	-1.30103	-2.56067	0.544068
Dry mouth	0.277117	0.342504	0.18327	0.778151	0.477121
Hyperhidrosis	0.142668	0.342504	0.30103	0.69897	0.39794
Pruritus	0.30103	0.434909	-1.30103	1.09691	0.30103
Asthenia	0.79588	0.605145	-1.30103	0.812913	0.30103
Insomnia	0.769008	0.651046	-2.56067	0.69897	0.30103
Tremor	0	-2.56067	0.30103	-2.56067	0.30103
Dyspepsia	-1.56067	0.551083	-2.56067	-2.56067	0.30103
Menopausal symptoms	-2.56067	-2.56067	-2.56067	-2.56067	0.30103
Hot flush	-2.56067	-2.56067	-2.56067	-2.56067	0.30103
Anxiety	0.544068	0.397809	0.740363	-2.56067	0.176091
Irritability	-2.56067	-2.56067	-2.56067	-2.56067	0.176091
Decreased appetite	0.69897	0.270642	0.477121	-2.56067	0.09691
Vertigo	0	-2.56067	-1.30103	-2.56067	0
Chills	-1.30103	-2.56067	-2.56067	-2.56067	0
Rash	0.290035	0.41278	0.18327	-2.56067	-0.124939
Dermatitis	0.290035	0.41278	0.18327	-2.56067	-0.124939
Drug withdrawal syndrome	-1.30103	0.864012	-2.56067	-2.56067	-0.124939
Depression	0.557857	0.515085	-2.56067	-2.56067	-0.124939
Musculoskeletal discomfort	0.727233	0.4107	-2.56067	-2.56067	-0.124939
Arthralgia	0.727233	0.4107	-2.56067	-2.56067	-0.124939
Hypoaesthesia	0	-2.56067	-2.56067	-2.56067	-0.124939
Abnormal dreams	-0.30103	-2.56067	-2.56067	-2.56067	-0.124939
Hypotension	-1.56067	-2.56067	-2.56067	-2.56067	-0.124939
Urinary tract infection	-2.56067	-2.56067	-2.56067	-2.56067	-0.124939
Upper respiratory tract infection	-2.56067	-2.56067	-2.56067	-2.56067	-0.124939
Pruritus generalised	-2.56067	-2.56067	-2.56067	-2.56067	-0.124939
Nasopharyngitis	-2.56067	-2.56067	-2.56067	-2.56067	-0.124939
Lethargy	-2.56067	-2.56067	-2.56067	-2.56067	-0.124939
Feeling hot	-2.56067	-2.56067	-2.56067	-2.56067	-0.124939
Erectile dysfunction	-2.56067	-2.56067	-2.56067	-2.56067	-0.124939
Disturbance in attention	-2.56067	-2.56067	-2.56067	-2.56067	-0.124939
Abdominal discomfort	-2.56067	-2.56067	-2.56067	-2.56067	-0.124939
Dyspnoea	0.841877	0.193396	0.477121	-2.56067	-0.30103
Confusional state	0.6554	-1.30103	0.306425	-2.56067	-0.30103
Feeling abnormal	0.585461	-1.30103	-1.30103	-2.56067	-0.30103
Tension	0.30103	-2.56067	-2.56067	-2.56067	-0.30103
Nervousness	0.30103	-2.56067	-2.56067	-2.56067	-0.30103
Vision blurred	-1.30103	-2.56067	-2.56067	-2.56067	-0.30103
Anaphylactic shock	-1.56067	-1.30103	-1.30103	-1.30103	-1.30103
Palpitations	0.371068	-2.56067	-2.56067	-1.30103	-1.30103
Immune system disorder	0	-1.30103	-2.56067	-2.56067	-1.30103
Gastrointestinal disorder	1.23045	-2.56067	-2.56067	-2.56067	-1.30103
Nervous system disorder	1.07918	-2.56067	-2.56067	-2.56067	-1.30103
Mental disorder	0.778151	-2.56067	-2.56067	-2.56067	-1.30103
Cardiac disorder	0	-2.56067	-2.56067	-2.56067	-1.30103
Hallucination	-0.279841	-2.56067	-2.56067	-2.56067	-1.30103
Suicidal ideation	-2.56067	-2.56067	-2.56067	-2.56067	-1.30103
Panic attack	-2.56067	-2.56067	-2.56067	-2.56067	-1.30103
Angioedema	-2.56067	-2.56067	-2.56067	-2.56067	-1.30103
Sweating	0.30103	-2.56067	-2.56067	0.69897	-2.56067
Hypertonia	0.30103	-2.56067	-1.30103	-1.30103	-2.56067
Ileus	-1.30103	-2.56067	-1.30103	-1.30103	-2.56067
Convulsion	-1.30103	-1.30103	-2.56067	-1.30103	-2.56067
Dental caries	-1.30103	-2.56067	-2.56067	-1.30103	-2.56067
Anaphylactoid reaction	-1.56067	-2.56067	-2.56067	-1.30103	-2.56067
Amenorrhoea	-2.56067	-2.56067	-2.56067	-1.30103	-2.56067
Hyperpathia	-2.56067	-2.56067	-2.56067	-1.30103	-2.56067
Hyperaesthesia	-2.56067	-2.56067	-2.56067	-1.30103	-2.56067
Dysphagia	-2.56067	-2.56067	-2.56067	-1.30103	-2.56067
Retching	-2.56067	-2.56067	-2.56067	-1.30103	-2.56067
Urticaria	-2.56067	-2.56067	-2.56067	-1.30103	-2.56067
Hyponatraemia	-2.56067	-2.56067	-2.56067	-1.30103	-2.56067
Inappropriate antidiuretic hormone secretion	-2.56067	-2.56067	-2.56067	-1.30103	-2.56067
Choking	-2.56067	-2.56067	-2.56067	-1.30103	-2.56067
Cholestasis	-2.56067	-2.56067	-2.56067	-1.30103	-2.56067
Gagging	-2.56067	-2.56067	-2.56067	-1.30103	-2.56067
Hypogonadism	-2.56067	-2.56067	-2.56067	-1.30103	-2.56067
Regurgitation	-2.56067	-2.56067	-2.56067	-1.30103	-2.56067
Swelling	-2.56067	-2.56067	-2.56067	-1.30103	-2.56067
Drowsiness	-2.56067	-2.56067	0.954243	-2.56067	-2.56067
Gastrointestinal pain	0.900273	0.416963	0.477121	-2.56067	-2.56067
Abdominal pain	0.900273	0.416963	0.477121	-2.56067	-2.56067
Oedema peripheral	0.853191	0.350017	0.477121	-2.56067	-2.56067
Anorexia	0.69897	0.270642	0.477121	-2.56067	-2.56067
Disease progression	-2.56067	-2.56067	0.477121	-2.56067	-2.56067
Body temperature increased	0.775025	0.322604	0.30103	-2.56067	-2.56067
Anaemia	1.09643	-2.56067	0.30103	-2.56067	-2.56067
Injury	0.60206	-2.56067	0.30103	-2.56067	-2.56067
Accidental injury	0.60206	-2.56067	0.30103	-2.56067	-2.56067
Sweating increased	-1.56067	-2.56067	0.30103	-2.56067	-2.56067
Leukopenia	-2.56067	-2.56067	0.30103	-2.56067	-2.56067
Chest pain	-2.56067	-2.56067	0.30103	-2.56067	-2.56067
Pain	-1.30103	0.370028	0.18327	-2.56067	-2.56067
Back pain	0.6554	0.618965	-1.30103	-2.56067	-2.56067
Intestinal obstruction	0.39794	-2.56067	-1.30103	-2.56067	-2.56067
Thinking abnormal	0	-2.56067	-1.30103	-2.56067	-2.56067
Mental disability	0	-2.56067	-1.30103	-2.56067	-2.56067
Malaise	0	-2.56067	-1.30103	-2.56067	-2.56067
Ill-defined disorder	0	-2.56067	-1.30103	-2.56067	-2.56067
Discomfort	0	-2.56067	-1.30103	-2.56067	-2.56067
Pulmonary oedema	-2.56067	-2.56067	-1.30103	-2.56067	-2.56067
Osteoarthritis	-2.56067	-2.56067	-1.30103	-2.56067	-2.56067
Neuralgia	-2.56067	-2.56067	-1.30103	-2.56067	-2.56067
Lethargy	-2.56067	-2.56067	-1.30103	-2.56067	-2.56067
Hyperpathia	-2.56067	-2.56067	-1.30103	-2.56067	-2.56067
Hyperaesthesia	-2.56067	-2.56067	-1.30103	-2.56067	-2.56067
Drug hypersensitivity	-2.56067	-2.56067	-1.30103	-2.56067	-2.56067
Bronchospasm	-2.56067	-2.56067	-1.30103	-2.56067	-2.56067
Amenorrhoea	-2.56067	-2.56067	-1.30103	-2.56067	-2.56067
Pain in extremity	-2.56067	0.40594	-2.56067	-2.56067	-2.56067
Weight decreased	0.721247	0.350017	-2.56067	-2.56067	-2.56067
Chest pain	-2.56067	0.314171	-2.56067	-2.56067	-2.56067
Chest discomfort	-2.56067	0.314171	-2.56067	-2.56067	-2.56067
Muscle spasms	0.30103	0.224971	-2.56067	-2.56067	-2.56067
Hypersensitivity	0.30103	-1.30103	-2.56067	-2.56067	-2.56067
Unspecified disorder of skin and subcutaneous tissue	0	-1.30103	-2.56067	-2.56067	-2.56067
Skin disorder	0	-1.30103	-2.56067	-2.56067	-2.56067
Myoclonus	0	-1.30103	-2.56067	-2.56067	-2.56067
Urticaria	-2.56067	-1.30103	-2.56067	-2.56067	-2.56067
Oropharyngeal swelling	-2.56067	-1.30103	-2.56067	-2.56067	-2.56067
Injection site reaction	-2.56067	-1.30103	-2.56067	-2.56067	-2.56067
Hyperpathia	-2.56067	-1.30103	-2.56067	-2.56067	-2.56067
Hyperaesthesia	-2.56067	-1.30103	-2.56067	-2.56067	-2.56067
Hepatic enzyme increased	-2.56067	-1.30103	-2.56067	-2.56067	-2.56067
Erectile dysfunction	-2.56067	-1.30103	-2.56067	-2.56067	-2.56067
Dyskinesia	-2.56067	-1.30103	-2.56067	-2.56067	-2.56067
Angioedema	-2.56067	-1.30103	-2.56067	-2.56067	-2.56067
Dehydration	1.05248	-2.56067	-2.56067	-2.56067	-2.56067
Neutropenia	0.776396	-2.56067	-2.56067	-2.56067	-2.56067
Cough	0.769494	-2.56067	-2.56067	-2.56067	-2.56067
Pneumonia	0.75063	-2.56067	-2.56067	-2.56067	-2.56067
Cancer pain	0.661182	-2.56067	-2.56067	-2.56067	-2.56067
Hypokalaemia	0.57883	-2.56067	-2.56067	-2.56067	-2.56067
Abdominal pain upper	0.380211	-2.56067	-2.56067	-2.56067	-2.56067
Malnutrition	0.306425	-2.56067	-2.56067	-2.56067	-2.56067
Stupor	0.30103	-2.56067	-2.56067	-2.56067	-2.56067
Gait disturbance	0.30103	-2.56067	-2.56067	-2.56067	-2.56067
Connective tissue disorder	0.30103	-2.56067	-2.56067	-2.56067	-2.56067
Stomatitis	0.251811	-2.56067	-2.56067	-2.56067	-2.56067
Visual impairment	0.176091	-2.56067	-2.56067	-2.56067	-2.56067
Ear and labyrinth disorders	0.176091	-2.56067	-2.56067	-2.56067	-2.56067
Abnormal vision	0.176091	-2.56067	-2.56067	-2.56067	-2.56067
Dysgeusia	0.110484	-2.56067	-2.56067	-2.56067	-2.56067
Urinary tract disorder	0	-2.56067	-2.56067	-2.56067	-2.56067
Urinary retention	0	-2.56067	-2.56067	-2.56067	-2.56067
Urethral disorder	0	-2.56067	-2.56067	-2.56067	-2.56067
Erythema	0	-2.56067	-2.56067	-2.56067	-2.56067
Paraesthesia	-0.0338583	-2.56067	-2.56067	-2.56067	-2.56067
Accidental overdose	-0.225309	-2.56067	-2.56067	-2.56067	-2.56067
Mediastinal disorder	-0.279841	-2.56067	-2.56067	-2.56067	-2.56067
Depressed level of consciousness	-0.279841	-2.56067	-2.56067	-2.56067	-2.56067
Withdrawal symptom	-1.30103	-2.56067	-2.56067	-2.56067	-2.56067
Ulcer	-1.30103	-2.56067	-2.56067	-2.56067	-2.56067
Tooth loss	-1.30103	-2.56067	-2.56067	-2.56067	-2.56067
Therapy naive	-1.30103	-2.56067	-2.56067	-2.56067	-2.56067
Shivering	-1.30103	-2.56067	-2.56067	-2.56067	-2.56067
Respiratory failure	-1.30103	-2.56067	-2.56067	-2.56067	-2.56067
Respiratory depression	-1.30103	-2.56067	-2.56067	-2.56067	-2.56067
Pulmonary function test decreased	-1.30103	-2.56067	-2.56067	-2.56067	-2.56067
Opioid naive	-1.30103	-2.56067	-2.56067	-2.56067	-2.56067
Oedema	-1.30103	-2.56067	-2.56067	-2.56067	-2.56067
Neoplasm malignant	-1.30103	-2.56067	-2.56067	-2.56067	-2.56067
Loss of consciousness	-1.30103	-2.56067	-2.56067	-2.56067	-2.56067
Libido decreased	-1.30103	-2.56067	-2.56067	-2.56067	-2.56067
Hypoxia	-1.30103	-2.56067	-2.56067	-2.56067	-2.56067
Hypoventilation	-1.30103	-2.56067	-2.56067	-2.56067	-2.56067
Eye disorder	-1.30103	-2.56067	-2.56067	-2.56067	-2.56067
Drug withdrawal syndrome neonatal	-1.30103	-2.56067	-2.56067	-2.56067	-2.56067
Drug dependence	-1.30103	-2.56067	-2.56067	-2.56067	-2.56067
Disturbance in sexual arousal	-1.30103	-2.56067	-2.56067	-2.56067	-2.56067
Dependence psychological	-1.30103	-2.56067	-2.56067	-2.56067	-2.56067
Dependence physiological	-1.30103	-2.56067	-2.56067	-2.56067	-2.56067
Dependence	-1.30103	-2.56067	-2.56067	-2.56067	-2.56067
Chronic pain	-1.30103	-2.56067	-2.56067	-2.56067	-2.56067
Breast disorder	-1.30103	-2.56067	-2.56067	-2.56067	-2.56067
Application site reaction	-1.30103	-2.56067	-2.56067	-2.56067	-2.56067
Anorgasmia	-1.30103	-2.56067	-2.56067	-2.56067	-2.56067
Altered state of consciousness	-1.30103	-2.56067	-2.56067	-2.56067	-2.56067
Acute pain	-1.30103	-2.56067	-2.56067	-2.56067	-2.56067
Tachycardia	-1.56067	-2.56067	-2.56067	-2.56067	-2.56067
Sexual dysfunction	-1.56067	-2.56067	-2.56067	-2.56067	-2.56067
Respiratory rate decreased	-1.56067	-2.56067	-2.56067	-2.56067	-2.56067
Respiratory distress	-1.56067	-2.56067	-2.56067	-2.56067	-2.56067
Hypertension	-1.56067	-2.56067	-2.56067	-2.56067	-2.56067
Grand mal convulsion	-1.56067	-2.56067	-2.56067	-2.56067	-2.56067
Feeling of body temperature change	-1.56067	-2.56067	-2.56067	-2.56067	-2.56067
Euphoric mood	-1.56067	-2.56067	-2.56067	-2.56067	-2.56067
Clonic convulsion	-1.56067	-2.56067	-2.56067	-2.56067	-2.56067
Bradycardia	-1.56067	-2.56067	-2.56067	-2.56067	-2.56067
Apnoea	-1.56067	-2.56067	-2.56067	-2.56067	-2.56067
Angiopathy	-1.56067	-2.56067	-2.56067	-2.56067	-2.56067
Amnesia	-1.56067	-2.56067	-2.56067	-2.56067	-2.56067
Agitation	-1.56067	-2.56067	-2.56067	-2.56067	-2.56067
